# Supplementary material for: Cobalt(II) Complexes of 4′–Nitro–Fenamic Acid: Characterization and Biological Evaluation
Source: Molecules. 2025 Jun 17;30(12):2621. doi: 10.3390/molecules30122621 (PMC12195967; doi:10.3390/molecules30122621)
Supplement: Supplementary file 1 [file molecules-30-02621-s001.zip]

Archive with 4 entries (3 files):
- molecules-3700019-supplementary/
- molecules-3700019-supplementary/molecules-3700019, Checkcif of complex 4.pdf
- molecules-3700019-supplementary/molecules-3700019, Cif of complex 4.cif
- molecules-3700019-supplementary/molecules-3700019, ESI.pdf
